# Supplementary material for: quickBAM: a parallelized BAM file access API for high-throughput sequence analysis informatics
Source: Bioinformatics. 2023 Jul 27;39(8):btad463. doi: 10.1093/bioinformatics/btad463 (PMC10412403; doi:10.1093/bioinformatics/btad463)
Supplement: btad463_Supplementary_Data [file btad463_supplementary_data.zip]

Archive with 5 entries (5 files):
- SuppTable 1.xlsx
- SuppTable 2.xlsx
- SuppTable 3.xlsx
- SuppTable 4.xlsx
- SuppMethods.docx
