# Supplementary material for: quickBAM: a parallelized BAM file access API for high-throughput sequence analysis informatics
Source: Bioinformatics. 2023 Jul 27;39(8):btad463. doi: 10.1093/bioinformatics/btad463 (PMC10412403; doi:10.1093/bioinformatics/btad463)
Supplement: btad463_Supplementary_Data [file btad463_supplementary_data.zip › SuppTable 4.xlsx]

## Sheet: flagstats on slow ssd
Supplemental Table 4, Benchmark timing results with slow storage on flagstats using GIAB HG002 BAM files
tool	# threads	pass #	Total time elapsed (s)	disk IO bandwidth (MiB/s)	Storage	File size (MiB)
samtools	1	1	930.55	134.02	gp2 ssd (AWS)	124712
samtools	2	1	803.1	155.288	gp2 ssd (AWS)	124712
samtools	4	1	497.09	250.884	gp2 ssd (AWS)	124712
samtools	8	1	497.09	250.884	gp2 ssd (AWS)	124712
quickBAM	1	1	1332.95	93.5609	gp2 ssd (AWS)	124712
quickBAM	2	1	684.06	182.311	gp2 ssd (AWS)	124712
quickBAM	4	1	497.25	250.803	gp2 ssd (AWS)	124712
quickBAM	8	1	497.31	250.773	gp2 ssd (AWS)	124712
fio	32			246
